# Supplementary material for: Comparison of nutritional composition between plant-based drinks and cow’s milk
Source: Front Nutr. 2022 Oct 28;9:988707. doi: 10.3389/fnut.2022.988707 (PMC9650290; doi:10.3389/fnut.2022.988707)
Supplement: Supplementary file 5 [file Table_3.xlsx]

## Sheet: Tabelle1
Table S3: Variability of essential and non essential amino acid concentration within and between the different plant-based drinks compared to milk in g AA kg-1 product.
	essential amino acids										non essential amino acids
	HIS	THR	LYS	MET	VAL	ILE	LEU	BCAA	PHE	TRP	TAU	SER	ARG	GLY	ASP + ASN	GLU + GLN	ALA	GABA	PRO	CYS	TYR	total:	% eAA	% neAA
	[g AA kg-1 ]	[g AA kg-1 ]	[g AA kg-1 ]	[g AA kg-1 ]	[g AA kg-1 ]	[g AA kg-1 ]	[g AA kg-1 ]	[g AA kg-1 ]	[g AA kg-1 ]	[g AA kg-1 ]	[g AA kg-1 ]	[g AA kg-1 ]	[g AA kg-1 ]	[g AA kg-1 ]	[g AA kg-1 ]	[g AA kg-1 ]	[g AA kg-1 ]	[g AA kg-1 ]	[g AA kg-1 ]	[g AA kg-1 ]	[g AA kg-1 ]	[g AA kg-1 ]
Almond 1	0.170066	0.213083	0.172102	0.0450911	0.352956	0.283829	0.537625	1.17441	0.408947	0.116904	0	0.326046	0.896559	0.420266	0.904526	2.26345	0.339767	0.00996599	0.347129	0.12	0.16016	7.99234	27.6167	72.3833
Almond 2	0.0947164	0.136731	0.0998167	0.0301228	0.210186	0.173805	0.329742	0.713733	0.24527	0.0408446	0	0.199234	0.484686	0.278189	0.514301	1.21865	0.206827	0.00364417	0.203252	0.05	0.104477	4.59707	29.0374	70.9626
Almond 3	0.358833	0.455891	0.376707	0.0903937	0.707519	0.580709	1.08365	2.37187	0.821828	0.153404	0	0.655375	1.60986	0.926046	1.68159	3.97131	0.684078	0.0116362	0.667427	0.17	0.372676	15.2665	29.6071	70.3929
Almond 4	0.102181	0.12966	0.118244	0.0277962	0.199868	0.168959	0.321693	0.69052	0.246043	0.0472997	0	0.192578	0.507876	0.289054	0.518709	1.25829	0.199971	0	0.192224	0.05	0.0908029	4.62796	28.705	71.295
Cashew 1	0.316723	0.498322	0.557947	0.55548	0.724951	0.51086	0.969177	2.20499	0.679941	0.199065	0	0.723914	1.43551	0.606898	1.15221	2.63478	0.519714	0.0109845	0.488663	0.3	0.394273	13.1167	37.0048	62.9952
Cashew 2	0.173527	0.377155	0.44939	0.14438	0.574964	0.254323	0.649192	1.47848	0.416884	0.138774	0	0.600648	1.25138	0.479423	0.935334	2.32608	0.392359	0.0236801	0.378383	0.26	0.268939	9.97951	30.7687	69.2313
Coconut 1	0.0756957	0.124823	0.241762	0.0466349	0.168043	0.0953722	0.217122	0.480538	0.115976	0.0287381	0	0.197009	0.858365	0.196194	0.352311	1.36304	0.258699	0.289372	0.169288	0.16	0.0836497	5.02089	23.0997	76.9003
Coconut 2	0.0330935	0.0550043	0.0763619	0.0299519	0.0898608	0.0556966	0.11601	0.261567	0.0714273	0.0144119	0	0.0858215	0.25473	0.074738	0.147633	0.366043	0.0815412	0.0309254	0.0640349	0.03	0.0237947	1.69004	31.9918	68.0082
Coconut 3	0.0178479	0.0320822	0.0416575	0.0161901	0.04888	0.0299431	0.0621915	0.141015	0.0387989	0.0107392	0	0.0497023	0.124539	0.0473166	0.0844604	0.194724	0.0460888	0.0184566	0.0350078	0.02	0.019469	0.929603	31.8103	68.1897
Hemp 1	0.133649	0.20572	0.190935	0.108018	0.272174	0.209423	0.35901	0.840607	0.243527	0.0690518	0	0.303223	0.662592	0.23996	0.64424	1.06171	0.249892	0.0134201	0.23346	0.07	0.151691	5.36965	32.4756	67.5244
Milk 1	0.877642	1.43726	2.63841	0.886559	2.0368	1.59759	3.15888	6.79328	1.54999	0.378375	0	1.87227	1.10102	0.609763	2.4361	6.8644	1.01999	0	3.16879	0.19	1.35068	32.8977	43.4214	56.5786
Milk 2	0.87464	1.4412	2.63992	0.891599	2.05321	1.62047	3.17867	6.85235	1.57237	0.347794	0	1.87552	1.10588	0.61974	2.45469	6.90103	1.02655	0	3.18669	0.2	1.37351	33.1074	43.3855	56.6145
Oat 1	0.0878373	0.154741	0.119655	0.0550849	0.199433	0.149133	0.289436	0.638001	0.221662	0.0698275	0	0.239382	0.257768	0.230066	0.378675	0.853756	0.181265	0.0030591	0.215863	0.16	0.131092	3.94064	32.754	67.246
Oat 2	0.125794	0.206274	0.172771	0.0697403	0.275225	0.200912	0.402488	0.878625	0.318261	0.0758953	0	0.312905	0.364112	0.300417	0.482267	1.16633	0.236106	0.00180329	0.288679	0.23	0.187828	5.3581	33.3747	66.6253
Oat 3	0.104962	0.176731	0.155528	0.0494219	0.22902	0.168683	0.326491	0.724195	0.257783	0.0712412	0	0.275766	0.317721	0.281647	0.416098	0.930334	0.205091	0.0016877	0.239064	0.19	0.158836	4.49749	32.9473	67.0527
Oat 4	0.0258205	0.0878753	0.0794621	0.019774	0.103781	0.0461978	0.123729	0.273708	0.0876528	0.0380229	0	0.149103	0.141719	0.148379	0.251054	0.497787	0.111241	0.00350121	0.130268	0.1	0.0705196	2.18339	26.5986	73.4014
Rice 1	0.0266232	0.0499334	0.0406863	0.0292468	0.0779546	0.0514391	0.115213	0.244606	0.0675309	0.0190128	0	0.0776478	0.102371	0.0646502	0.143675	0.261468	0.0775086	0	0.0653952	0.03	0.0372255	1.32184	34.9438	65.0562
Rice 2	0.00535683	0.0138638	0.0103254	0.00668312	0.0176485	0.00803537	0.0293408	0.0550247	0.00819598	0.00984751	0	0.0220883	0.029776	0.0264122	0.0487371	0.0774361	0.0258022	0	0.0189549	0.01	0.00899691	0.370047	27.5216	72.4784
Rice 3	0.00542609	0.0151492	0.00955192	0.0105751	0.0236779	0.0124761	0.0374939	0.0736479	0.0129773	0.00963396	0	0.0243477	0.0361679	0.0280449	0.0503699	0.073168	0.028111	0	0.0240474	0.01	0.013076	0.416359	30.9892	69.0108
Rice 4	0.0404165	0.0784221	0.0605647	0.0521897	0.121044	0.0758579	0.169775	0.366677	0.0986743	0.0328302	0	0.120579	0.167577	0.107005	0.206553	0.369827	0.121752	0	0.100807	0.04	0.0638813	1.99908	35.071	64.929
Rice 5	0.0494826	0.0974584	0.0858033	0.0690914	0.151171	0.0936421	0.209601	0.454415	0.121355	0.0381232	0	0.151984	0.224284	0.136457	0.250913	0.467895	0.153961	0	0.127947	0.06	0.0816363	2.53963	34.8301	65.1699
Soy 1	1.00357	1.53645	2.45569	0.401652	1.80804	1.77846	2.98667	6.57317	2.03306	0.531696	0	2.12528	3.08271	1.61281	4.67353	7.56394	1.59895	0.0135613	2.04428	0.63	1.12636	38.6204	36.649	63.351
Soy 2	0.774666	1.30366	2.10274	0.358285	1.51387	1.48767	2.53963	5.54118	1.68314	0.3836	0	1.79985	2.54228	1.37478	3.96908	6.39848	1.35885	0.0120568	1.74651	0.56	1.02232	32.6727	36.4001	63.5999
Soy 3	0.745216	1.22791	1.89716	0.349263	1.4256	1.39953	2.33014	5.15527	1.56144	0.436435	0	1.67961	2.35063	1.28449	3.63129	5.85456	1.27209	0.0110431	1.61474	0.49	0.81556	30.0532	36.779	63.221
Soy 4	0.744496	1.14881	1.86011	0.342499	1.37328	1.35283	2.31849	5.04459	1.53002	0.340065	0	1.61747	2.33243	1.2219	3.52445	5.81558	1.19127	0	1.5794	0.44	0.865615	29.3681	36.7064	63.2936
Soy 5	1.10977	1.76533	2.79101	0.522463	2.07205	2.00132	3.37919	7.45256	2.25457	0.610311	0	2.37105	3.33766	1.82988	5.15855	8.3745	1.81538	0.00778556	2.30749	0.64	1.30847	43.2115	37.1745	62.8255
Soy 6	0.848728	1.34704	2.15643	0.402022	1.58966	1.57446	2.65624	5.82037	1.80188	0.498501	0	1.89896	2.67863	1.42599	4.11545	6.79633	1.38433	0	1.8176	0.52	0.965571	34.116	36.6782	63.3218
Soy 7	0.908881	1.36753	2.17261	0.389099	1.61603	1.58337	2.72294	5.92233	1.82081	0.420799	0	1.91502	2.71246	1.44519	4.08924	6.76058	1.42585	0	1.82225	0.47	1.06145	34.4076	36.9267	63.0733
Spelt 1	0.126819	0.198164	0.141815	0.0874391	0.272563	0.208069	0.417139	0.897772	0.283408	0.0747635	0	0.306293	0.273927	0.25871	0.335135	1.85343	0.222677	0.00557579	0.627601	0.15	0.158207	5.93785	29.4372	70.5628
