# Supplementary material for: Comparison of nutritional composition between plant-based drinks and cow’s milk
Source: Front Nutr. 2022 Oct 28;9:988707. doi: 10.3389/fnut.2022.988707 (PMC9650290; doi:10.3389/fnut.2022.988707)
Supplement: Supplementary file 7 [file Table_5.xlsx]

## Sheet: Tabelle1
Table S5: Variability of fatty acid concentration within and between the different plant-based drinks compared to milk in g 100g product.
	total short-chain	total middle-chain	total long-chain	total saturated	n-C12, n-C14 & n-C16	total C18:1	total C18:2	total unsaturated	total mono unsaturated	total poly unsaturated	total C18:1t	total C18:2t with CLA t	total all CLA	total C18:2t without CLA t	all trans FA without CLA t	all trans FA with CLA t	total Omega 3	total Omega 6	total fatty acids
	g 100g -1	g 100g -1	g 100g -1	g 100g -1	g 100g -1	g 100g -1	g 100g -1	g 100g -1	g 100g -1	g 100g -1	g 100g -1	g 100g -1	g 100g -1	g 100g -1	g 100g -1	g 100g -1	g 100g -1	g 100g -1	g 100g -1
Almond 1	0.000659257	0.204389	2.45666	0.261045	0.187517	1.82899	0.54296	2.40078	1.85044	0.550339	0.00361508	0.00228688	0.00203329	0.000612464	0.00485644	0.00653086	0.00429669	0.544701	2.66182
Almond 2	0.000611535	0.0816593	0.985917	0.102635	0.0745174	0.716977	0.237155	0.9656	0.726849	0.238751	0.001204	0.000875351	0.000752446	0.000390796	0.00177682	0.00226138	0.00100948	0.237068	1.06824
Almond 3	0.00164225	0.300074	4.11414	0.409435	0.275923	3.1753	0.78671	4.0067	3.21003	0.796669	0.00408513	0.00402146	0.00338556	0.00159083	0.00623454	0.00866518	0.00552951	0.787085	4.41613
Almond 4	0.000592225	0.0701854	0.908311	0.0852216	0.0644642	0.651565	0.23241	0.893992	0.659829	0.234163	0.00131785	0.0012792	0.00059229	0.000781956	0.0023355	0.00283275	0.00131912	0.232197	0.979214
Cashew 1	0.0011773	0.255715	2.35087	0.491584	0.243638	1.59908	0.490118	2.11635	1.61843	0.497923	0.00329514	0.0018155	0.00125586	0.000811888	0.00471619	0.0057198	0.00631022	0.489975	2.60794
Cashew 2	0.00695431	0.223784	2.08248	0.442057	0.213188	1.43938	0.407867	1.87139	1.45763	0.413759	0.00276665	0.0018001	0.00118057	0.0010667	0.00439274	0.00512615	0.00524457	0.408063	2.31345
Coconut 1	0.0173538	0.0802734	0.012939	0.101447	0.0800237	0.00763305	0.00107548	0.00912778	0.00792234	0.00120544	0.000116301	8.88131e-05	5.29795e-05	4.71739e-05	0.000195809	0.000237448	9.93496e-05	0.00105543	0.110575
Coconut 2	0.281472	1.23611	0.154223	1.56542	1.23392	0.0855918	0.016127	0.106394	0.0888301	0.017564	0.0012697	0.0010526	0.000679887	0.000512744	0.00213471	0.00267457	0.00091939	0.016394	1.67181
Coconut 3	0.132893	0.587131	0.0872313	0.745552	0.585905	0.0462546	0.0129334	0.0617301	0.0478213	0.0139088	0.000558912	0.000569667	0.000275358	0.000346891	0.00106149	0.00128426	0.000757676	0.0129915	0.807282
Hemp 1	0.0148245	0.259179	2.62537	0.406715	0.251364	1.10716	1.31229	2.49278	1.12316	1.36962	0.0177626	0.00621098	0.00323734	0.00341378	0.0220404	0.0248376	0.0433103	1.3209	2.89949
Milk 1	0.303656	1.45893	1.35027	2.05511	1.28532	0.781441	0.116657	1.06257	0.905711	0.156862	0.131923	0.0478338	0.0382654	0.0114365	0.148939	0.185336	0.0366907	0.0804336	3.11768
Milk 2	0.299881	1.44873	1.27715	2.01772	1.27834	0.747435	0.107015	1.01203	0.87047	0.141562	0.117235	0.0398074	0.0309561	0.0103437	0.131941	0.161405	0.030513	0.0809422	3.02975
Oat 1	0.00286589	0.132481	1.18994	0.178503	0.129051	0.462556	0.666543	1.14688	0.471969	0.674907	0.00166422	0.00513105	0.00134829	0.00389666	0.00612983	0.00736422	0.00743484	0.663837	1.32538
Oat 2	0.00427303	0.146048	1.21919	0.195411	0.142588	0.461891	0.693777	1.17419	0.471164	0.703023	0.00241044	0.00208446	0.000729545	0.00147082	0.00434965	0.0049633	0.00807306	0.694092	1.3696
Oat 3	0.00167189	0.132351	1.03119	0.173296	0.129227	0.410052	0.565328	0.991953	0.419213	0.57274	0.00163108	0.00199584	0.000862653	0.00131099	0.00327415	0.003959	0.0067541	0.564938	1.16525
Oat 4	0.00255446	0.128669	1.17639	0.177351	0.125315	0.466435	0.64865	1.13034	0.475102	0.655238	0.00206326	0.00246596	0.000927152	0.00170604	0.004218	0.00497792	0.00614304	0.647604	1.30769
Rice 1	0.00111005	0.157374	1.78147	0.238053	0.153076	0.618269	1.06043	1.70193	0.627825	1.0741	0.00460452	0.00433175	0.00206541	0.00266503	0.0081134	0.00978012	0.0115649	1.05948	1.93998
Rice 2	0.000246891	0.0729616	0.84341	0.105594	0.0712163	0.350288	0.453747	0.811104	0.354308	0.456796	0.00130858	0.00141337	0.000819753	0.000724642	0.002222	0.00291073	0.00258975	0.453343	0.916698
Rice 3	0.000309418	0.0696365	0.811066	0.108723	0.0679434	0.261095	0.503622	0.772326	0.264868	0.507458	0.000962534	0.0016723	0.000716862	0.00104783	0.00219755	0.00282202	0.00342827	0.502299	0.881048
Rice 4	0.000563047	0.0835039	0.78783	0.115373	0.0816075	0.28168	0.466702	0.756549	0.285573	0.470976	0.00120589	0.00216636	0.00129625	0.000972902	0.00235795	0.00355141	0.00369762	0.465691	0.871922
Rice 5	0.000416131	0.0973716	0.907622	0.132709	0.0951629	0.332029	0.531406	0.872721	0.336811	0.53591	0.00137921	0.00131352	0.000541836	0.000869289	0.00237096	0.00281519	0.00388362	0.531084	1.00543
Soy 1	0.00507751	0.23599	1.7328	0.346225	0.232655	0.439016	1.04333	1.62777	0.447747	1.18002	0.00255653	0.0023673	0.00177406	0.000763964	0.0042041	0.00580744	0.135022	1.04428	1.974
Soy 2	0.00150382	0.190779	1.47962	0.280345	0.187617	0.4311	0.831438	1.39164	0.439179	0.952459	0.00276521	0.00291336	0.002148	0.000986239	0.00449309	0.00642021	0.119977	0.831304	1.67198
Soy 3	0.000718361	0.195991	1.54671	0.29241	0.192615	0.396193	0.92727	1.45107	0.404502	1.04657	0.0021575	0.00259771	0.00187184	0.000877209	0.00379863	0.00551913	0.117584	0.927121	1.74348
Soy 4	0.000902359	0.173087	1.25779	0.242293	0.170319	0.303817	0.777233	1.18957	0.310817	0.878754	0.00132424	0.00253838	0.00205883	0.000718364	0.00275903	0.00457905	0.100583	0.775947	1.43186
Soy 5	0.000913877	0.277098	2.23053	0.401627	0.272348	0.684863	1.24554	2.10698	0.696606	1.41037	0.00220706	0.00232376	0.00175416	0.000830164	0.00391944	0.00541303	0.163778	1.24474	2.5086
Soy 6	0.00139055	0.21267	1.49337	0.293647	0.209662	0.401525	0.872144	1.41384	0.4096	1.00424	0.00255129	0.00436103	0.00330471	0.00138369	0.00461555	0.0075929	0.130643	0.870171	1.70749
Soy 7	0.000898695	0.199554	1.60517	0.297863	0.195816	0.420263	0.951847	1.50786	0.43078	1.07708	0.00307447	0.00393504	0.00229163	0.00205794	0.00618626	0.00806336	0.124792	0.950048	1.80572
Spelt 1	0.00150754	0.0919563	0.992014	0.136731	0.0893481	0.304074	0.632172	0.948781	0.309716	0.639064	0.00184555	0.00686771	0.00129983	0.00568504	0.00785362	0.00903629	0.0056177	0.629441	1.08551
